# Supplementary material for: Simulated Nitrogen Deposition Alters Disease Progression, Rhizosphere Soil Properties, and Microbiomes of Pinus thunbergii Infected by Pine Wood Nematode Bursaphelenchus xylophilus
Source: Plants (Basel). 2026 Jul 18;15(14):2200. doi: 10.3390/plants15142200 (PMC13416299; doi:10.3390/plants15142200)
Supplement: Supplementary file 1 [file plants-15-02200-s001.zip]

Archive with 1 entries (1 files):
- plants-4362236-supplementary.pdf
